# Supplementary material for: Scn1a-GFP transgenic mouse revealed Nav1.1 expression in neocortical pyramidal tract projection neurons
Source: eLife. 2023 May 23;12:e87495. doi: 10.7554/eLife.87495 (PMC10205085; doi:10.7554/eLife.87495)
Supplement: Figure 1—source data 1. [file elife-87495-fig1-data1.zip]

Archive with 21 entries (16 files):
- Figure1-sourse data_1/
- Figure1-sourse data_1/figure1_Source_data1.pdf
- __MACOSX/
- __MACOSX/Figure1-sourse data_1/
- __MACOSX/Figure1-sourse data_1/._figure1_Source_data1.pdf
- Figure1-sourse data_1/Uncropped_original_files/
- Figure1-sourse data_1/Uncropped_original_files/1aGFP_184_GFP.tif
- __MACOSX/Figure1-sourse data_1/Uncropped_original_files/
- __MACOSX/Figure1-sourse data_1/Uncropped_original_files/._1aGFP_184_GFP.tif
- Figure1-sourse data_1/Uncropped_original_files/1aGFP_184_Nav1.tif
- __MACOSX/Figure1-sourse data_1/Uncropped_original_files/._1aGFP_184_Nav1.tif
- Figure1-sourse data_1/Uncropped_original_files/1aGFP_184_tubb_2.tif
- __MACOSX/Figure1-sourse data_1/Uncropped_original_files/._1aGFP_184_tubb_2.tif
- Figure1-sourse data_1/Uncropped_original_files/1aGFP_233_GFP.tif
- __MACOSX/Figure1-sourse data_1/Uncropped_original_files/._1aGFP_233_GFP.tif
- Figure1-sourse data_1/Uncropped_original_files/1aGFP_233_Nav1.tif
- __MACOSX/Figure1-sourse data_1/Uncropped_original_files/._1aGFP_233_Nav1.tif
- Figure1-sourse data_1/Uncropped_original_files/1aGFP_233_tubb.tif
- __MACOSX/Figure1-sourse data_1/Uncropped_original_files/._1aGFP_233_tubb.tif
- Figure1-sourse data_1/.DS_Store
- __MACOSX/Figure1-sourse data_1/._.DS_Store
