# Supplementary material for: Scn1a-GFP transgenic mouse revealed Nav1.1 expression in neocortical pyramidal tract projection neurons
Source: eLife. 2023 May 23;12:e87495. doi: 10.7554/eLife.87495 (PMC10205085; doi:10.7554/eLife.87495)
Supplement: Figure 2—figure supplement 2—source data 1. [file elife-87495-fig2-figsupp2-data1.zip]

Archive with 17 entries (12 files):
- Figure2-figure_supplement_2-source data_1/
- Figure2-figure_supplement_2-source data_1/.DS_Store
- __MACOSX/
- __MACOSX/Figure2-figure_supplement_2-source data_1/
- __MACOSX/Figure2-figure_supplement_2-source data_1/._.DS_Store
- Figure2-figure_supplement_2-source data_1/Figure2-figure_supplement_2_source data1.pdf
- __MACOSX/Figure2-figure_supplement_2-source data_1/._Figure2-figure_supplement_2_source data1.pdf
- Figure2-figure_supplement_2-source data_1/Uncropped_original_files/
- Figure2-figure_supplement_2-source data_1/Uncropped_original_files/GAPDH.tif
- __MACOSX/Figure2-figure_supplement_2-source data_1/Uncropped_original_files/
- __MACOSX/Figure2-figure_supplement_2-source data_1/Uncropped_original_files/._GAPDH.tif
- Figure2-figure_supplement_2-source data_1/Uncropped_original_files/GFP.tif
- __MACOSX/Figure2-figure_supplement_2-source data_1/Uncropped_original_files/._GFP.tif
- Figure2-figure_supplement_2-source data_1/Uncropped_original_files/Nav1_1.tif
- __MACOSX/Figure2-figure_supplement_2-source data_1/Uncropped_original_files/._Nav1_1.tif
- Figure2-figure_supplement_2-source data_1/Uncropped_original_files/tubb.tif
- __MACOSX/Figure2-figure_supplement_2-source data_1/Uncropped_original_files/._tubb.tif
